# Supplementary material for: Curcumin at Low Doses Potentiates and at High Doses Inhibits ABT-737-Induced Platelet Apoptosis
Source: Int J Mol Sci. 2021 May 20;22(10):5405. doi: 10.3390/ijms22105405 (PMC8161296; doi:10.3390/ijms22105405)
Supplement: Supplementary file 1 [file ijms-22-05405-s001.zip]

Archive with 1 entries (1 files):
- ijms-1205717-supplementary.pdf
